# Supplementary material for: Characterization and Fungicide Sensitivity of Phaeosphaeriopsis obtusispora That Causes Marginal Leaf Blight in Agave hybrid H.11648
Source: J Fungi (Basel). 2024 Jul 14;10(7):486. doi: 10.3390/jof10070486 (PMC11278330; doi:10.3390/jof10070486)
Supplement: Supplementary file 1 [file jof-10-00486-s001.zip]

Archive with 4 entries (4 files):
- Figure S1.pdf
- Figure S2 .pdf
- Table S1.pdf
- Table S2.pdf
